# Supplementary material for: Towards environmental detection, quantification, and molecular characterization of Anopheles stephensi and Aedes aegypti from experimental larval breeding sites
Source: Sci Rep. 2023 Feb 15;13:2729. doi: 10.1038/s41598-023-29657-y (PMC9932160; doi:10.1038/s41598-023-29657-y)
Supplement: Supplementary file 1 — Supplementary Information 1. [file 41598_2023_29657_MOESM1_ESM.xlsx]

## Sheet: Standard Curves
Fluor	Sample	Cq	SQ	Target
HEX	STD_1	20.44	30	An. stephensi
HEX	STD_1	20.33	30	An. stephensi
HEX	STD_1	20.61	30	An. stephensi
HEX	STD_2	22.2	6	An. stephensi
HEX	STD_2	22.7	6	An. stephensi
HEX	STD_2	22.53	6	An. stephensi
HEX	STD_3	24.96	1.2	An. stephensi
HEX	STD_3	25.02	1.2	An. stephensi
HEX	STD_3	24.84	1.2	An. stephensi
HEX	STD_4	27.26	0.24	An. stephensi
HEX	STD_4	26.98	0.24	An. stephensi
HEX	STD_4	26.99	0.24	An. stephensi
HEX	STD_5	30.06	0.048	An. stephensi
HEX	STD_5	30.17	0.048	An. stephensi
HEX	STD_5	29.96	0.048	An. stephensi
HEX	STD_6	33.62	0.0096	An. stephensi
HEX	STD_6	32.19	0.0096	An. stephensi
HEX	STD_6	33.36	0.0096	An. stephensi
HEX	STD_7	35.48	0.00192	An. stephensi
HEX	STD_7	35.6	0.00192	An. stephensi
HEX	STD_7	34.54	0.00192	An. stephensi
HEX	STD_8	36.67	0.000384	An. stephensi
HEX	STD_8	37.91	0.000384	An. stephensi
HEX	STD_8	37.86	0.000384	An. stephensi
HEX	STD_9	39.38	7.68e-05	An. stephensi
HEX	STD_9	39.7	7.68e-05	An. stephensi
HEX	STD_9	39.96	7.68e-05	An. stephensi
HEX	STD_10	No Ct	1.54e-05	An. stephensi
HEX	STD_10	No Ct	1.54e-05	An. stephensi
HEX	STD_10	No Ct	1.54e-05	An. stephensi
FAM	STD_1	22.53	30	Ae. aegypti
FAM	STD_1	22.63	30	Ae. aegypti
FAM	STD_1	22.62	30	Ae. aegypti
FAM	STD_2	24.83	6	Ae. aegypti
FAM	STD_2	24.64	6	Ae. aegypti
FAM	STD_2	24.8	6	Ae. aegypti
FAM	STD_3	27.22	1.2	Ae. aegypti
FAM	STD_3	27.15	1.2	Ae. aegypti
FAM	STD_3	27.43	1.2	Ae. aegypti
FAM	STD_4	29.84	0.24	Ae. aegypti
FAM	STD_4	29.57	0.24	Ae. aegypti
FAM	STD_4	29.58	0.24	Ae. aegypti
FAM	STD_5	31.72	0.048	Ae. aegypti
FAM	STD_5	31.6	0.048	Ae. aegypti
FAM	STD_5	31.56	0.048	Ae. aegypti
FAM	STD_6	35	0.0096	Ae. aegypti
FAM	STD_6	34.99	0.0096	Ae. aegypti
FAM	STD_6	34.65	0.0096	Ae. aegypti
FAM	STD_7	36.65	0.00192	Ae. aegypti
FAM	STD_7	36.43	0.00192	Ae. aegypti
FAM	STD_7	36.33	0.00192	Ae. aegypti
FAM	STD_8	39.38	0.000384	Ae. aegypti
FAM	STD_8	39.7	0.000384	Ae. aegypti
FAM	STD_8	39.96	0.000384	Ae. aegypti
FAM	STD_9	No Ct	7.68e-05	Ae. aegypti
FAM	STD_9	No Ct	7.68e-05	Ae. aegypti
FAM	STD_9	No Ct	7.68e-05	Ae. aegypti
FAM	STD_10	No Ct	1.54e-05	Ae. aegypti
FAM	STD_10	No Ct	1.54e-05	Ae. aegypti
FAM	STD_10	No Ct	1.54e-05	Ae. aegypti
HEX (STH)	STD_1	21.91	30	An. stephensi
FAM (AE)		22.2	30	Ae. aegypti
HEX (STH)	STD_1	21.68	30	An. stephensi
FAM (AE)		21.95	30	Ae. aegypti
HEX (STH)	STD_1	22.23	30	An. stephensi
FAM (AE)		21.54	30	Ae. aegypti
HEX (STH)	STD_2	23.67	6	An. stephensi
FAM (AE)		24.26	6	Ae. aegypti
HEX (STH)	STD_2	23.87	6	An. stephensi
FAM (AE)		24.17	6	Ae. aegypti
HEX (STH)	STD_2	24.09	6	An. stephensi
FAM (AE)		24.45	6	Ae. aegypti
HEX (STH)	STD_3	26.56	1.2	An. stephensi
FAM (AE)		26.87	1.2	Ae. aegypti
HEX (STH)	STD_3	26.2	1.2	An. stephensi
FAM (AE)		26.94	1.2	Ae. aegypti
HEX (STH)	STD_3	26.55	1.2	An. stephensi
FAM (AE)		26.98	1.2	Ae. aegypti
HEX (STH)	STD_4	29.05	0.24	An. stephensi
FAM (AE)		28.9	0.24	Ae. aegypti
HEX (STH)	STD_4	28.81	0.24	An. stephensi
FAM (AE)		29.31	0.24	Ae. aegypti
HEX (STH)	STD_4	28.57	0.24	An. stephensi
FAM (AE)		29.01	0.24	Ae. aegypti
HEX (STH)	STD_5	31.53	0.048	An. stephensi
FAM (AE)		31.51	0.048	Ae. aegypti
HEX (STH)	STD_5	31.15	0.048	An. stephensi
FAM (AE)		31.11	0.048	Ae. aegypti
HEX (STH)	STD_5	31.12	0.048	An. stephensi
FAM (AE)		31	0.048	Ae. aegypti
HEX (STH)	STD_6	33.88	0.0096	An. stephensi
FAM (AE)		33.51	0.0096	Ae. aegypti
HEX (STH)	STD_6	33.95	0.0096	An. stephensi
FAM (AE)		33.63	0.0096	Ae. aegypti
HEX (STH)	STD_6	33.78	0.0096	An. stephensi
FAM (AE)		33.02	0.0096	Ae. aegypti
HEX (STH)	STD_7	35.06	0.00192	An. stephensi
FAM (AE)		35.8	0.00192	Ae. aegypti
HEX (STH)	STD_7	35.01	0.00192	An. stephensi
FAM (AE)		35.86	0.00192	Ae. aegypti
HEX (STH)	STD_7	35.99	0.00192	An. stephensi
FAM (AE)		35.76	0.00192	Ae. aegypti
HEX (STH)	STD_8	No Ct	0.000384	An. stephensi
FAM (AE)		37.02	0.000384	Ae. aegypti
HEX (STH)	STD_8	No Ct	0.000384	An. stephensi
FAM (AE)		37.75	0.000384	Ae. aegypti
HEX (STH)	STD_8	37.5	0.000384	An. stephensi
FAM (AE)		37.5	0.000384	Ae. aegypti
HEX (STH)	STD_9	39.49	7.68e-05	An. stephensi
FAM (AE)		39.4	7.68e-05	Ae. aegypti
HEX (STH)	STD_9	No Ct	7.68e-05	An. stephensi
FAM (AE)		39.8	7.68e-05	Ae. aegypti
HEX (STH)	STD_9	No Ct	7.68e-05	An. stephensi
FAM (AE)		No Ct	7.68e-05	Ae. aegypti
HEX (STH)	STD_10	No Ct	1.54e-05	An. stephensi
FAM (AE)		No Ct	1.54e-05	Ae. aegypti
HEX (STH)	STD_10	No Ct	1.54e-05	An. stephensi
FAM (AE)		No Ct	1.54e-05	Ae. aegypti
HEX (STH)	STD_10	No Ct	1.54e-05	An. stephensi
FAM (AE)		No Ct	1.54e-05	Ae. aegypti

## Sheet: Primer Probe Specificities
Anopheles stephensi Primers
Sample	Concentration (ng/μl)	qPCR Replicate 1	qPCR Replicate 2	qPCR Replicate 3
An. stephensi gDNA	20	21.73	20.98	21.6
Ae. aegypti gDNA	20	No Ct	No Ct	No Ct
An. arabiensis gDNA	20	No Ct	No Ct	No Ct
An. gambiae sensu stricto gDNA	20	No Ct	No Ct	No Ct
An funestus sensu lato gDNA	20	No Ct	No Ct	No Ct
Culex quinquefasciatus gDNA	20	No Ct	No Ct	No Ct
	20	No Ct	No Ct	No Ct
Ae. aegypti Primers
Sample	Concentration (ng/μl)	qPCR Replicate 1	qPCR Replicate 2	qPCR Replicate 3
An. stephensi gDNA	20	No Ct	No Ct	No Ct
Ae. aegypti gDNA	20	23.9	23.74	24.01
An. arabiensis gDNA	20	No Ct	No Ct	No Ct
An. gambiae sensu stricto gDNA	20	No Ct	No Ct	No Ct
An funestus sensu lato gDNA	20	No Ct	No Ct	No Ct
Culex quinquefasciatus gDNA	20	No Ct	No Ct	No Ct
	20	No Ct	No Ct	No Ct

## Sheet: Experiment 1  50 ml
Anopheles stephensi
Test Replicate #	# Larvae	Volume of Water (ml)	Hours in Water	qPCR Replicate 1	qPCR Replicate 2	qPCR Replicate 3
1	0	50	24	No Ct	No Ct	No Ct
1	1	50	24	32.56	32.31	32.84
1	2	50	24	32.34	30.32	29.6
1	4	50	24	26.52	25.1	24.5
1	8	50	24	28.66	27.81	27.76
1	16	50	24	21.41	20.35	20.84
1	32	50	24	21.44	21.28	20.24
2	0	50	24	No Ct	No Ct	No Ct
2	1	50	24	31.62	31.33	30.96
2	2	50	24	26.82	26.1	20.06
2	4	50	24	27.6	26.4	27.04
2	8	50	24	25.42	24.35	24.62
2	16	50	24	22.44	21.46	21.7
2	32	50	24	23.52	20.34	21.14
3	0	50	24	No Ct	No Ct	No Ct
3	1	50	24	32.6	31.19	31.58
3	2	50	24	26.82	27.14	27.01
3	4	50	24	28.66	27.39	27.46
3	8	50	24	24.11	23.18	22.86
3	16	50	24	23.95	23.12	22.36
3	32	50	24	21.59	20.06	19.45
Aedes aegypti
Test Replicate #	# Larvae	Volume of Water (ml)	Hours in Water	qPCR Replicate 1	qPCR Replicate 2	qPCR Replicate 3
1	0	50	24	No Ct	No Ct	No Ct
1	1	50	24	39.91	35.4	34.99
1	2	50	24	26.29	26.86	26.88
1	4	50	24	30.63	29.43	29.2
1	8	50	24	28.39	27.3	26.79
1	16	50	24	27.71	24.91	23.95
1	32	50	24	24	22.64	22.9
2	0	50	24	No Ct	No Ct	No Ct
2	1	50	24	34.13	31.15	34.99
2	2	50	24	33.5	31.26	26.88
2	4	50	24	30.28	27.07	29.2
2	8	50	24	32.59	30.44	26.79
2	16	50	24	28.69	25.58	23.95
2	32	50	24	26.93	23.61	22.9
3	0	50	24	No Ct	No Ct	No Ct
3	1	50	24	33	30.29	29.07
3	2	50	24	30.22	30.12	30
3	4	50	24	30.95	29.44	28.68
3	8	50	24	28.03	25.21	25.13
3	16	50	24	29.86	27.1	26.99
3	32	50	24	29.15	27.85	27.83

## Sheet: Experiment 2 1L
Anopheles stephensi
Test Replicate #	# Larvae	Volume of Water (ml)	Hours in Water	qPCR Replicate 1	qPCR Replicate 2	qPCR Replicate 3
1	0	1000	24	No Ct	No Ct	No Ct
1	1	1000	24	No Ct	38.2	36.81
1	2	1000	24	34.9	34.63	33
1	4	1000	24	34.18	32.12	32.78
1	8	1000	24	23.5	26.43	28.15
1	16	1000	24	20.6	21.4	23.82
1	32	1000	24	20.18	23	23.41
2	0	1000	24	No Ct	No Ct	No Ct
2	1	1000	24	No Ct	39.89	37.65
2	2	1000	24	35.67	36.34	32.54
2	4	1000	24	33.2	34.78	32
2	8	1000	24	22.56	24.89	27.9
2	16	1000	24	19.99	23.4	21.67
2	32	1000	24	20.6	22.18	22.5
3	0	1000	24	No Ct	No Ct	No Ct
3	1	1000	24	No Ct	No Ct	36.54
3	2	1000	24	36.99	38.13	31.87
3	4	1000	24	33.67	33.79	31
3	8	1000	24	21.34	25.5	27.65
3	16	1000	24	18.99	20.04	25.44
3	32	1000	24	20.45	22.68	21.76
Aedes aegypti
Test Replicate #	# Larvae	Volume of Water (ml)	Hours in Water	qPCR Replicate 1	qPCR Replicate 2	qPCR Replicate 3
1	0	1000	24	No Ct	No Ct	No Ct
1	1	1000	24	39.5	38.54	39.23
1	2	1000	24	36.37	37.02	36.76
1	4	1000	24	32.16	33.21	32.54
1	8	1000	24	30.15	31.4	30.67
1	16	1000	24	28.5	28.83	29.1
1	32	1000	24	27.19	27.38	29.6
2	0	1000	24	No Ct	No Ct	No Ct
2	1	1000	24	37.2	37.15	37.87
2	2	1000	24	31.67	33.89	33.57
2	4	1000	24	32.26	33.3	32.49
2	8	1000	24	30.28	30.99	30.19
2	16	1000	24	29.1	28.96	28.7
2	32	1000	24	27.99	28.76	29.38
3	0	1000	24	No Ct	No Ct	No Ct
3	1	1000	24	36.12	37.89	35.79
3	2	1000	24	31.58	36.56	36.8
3	4	1000	24	31.87	33.79	32.5
3	8	1000	24	30.4	30.65	30.43
3	16	1000	24	28.35	28.12	29.5
3	32	1000	24	26.88	29.13	30.56
Mixed Anopheles stephensi and Aedes aegypti
Test Replicate #	# Larvae	Volume of Water (ml)	Hours in Water	Fluor	qPCR Replicate 1	qPCR Replicate 2	qPCR Replicate 3
1	0	1000	24	HEX (STH)	No Ct	No Ct	No Ct
				FAM (AE)	No Ct	No Ct	No Ct
1	2	1000	24	HEX (STH)	31.79	30.9	30.08
				FAM (AE)	32.86	31.89	32.58
1	4	1000	24	HEX (STH)	31.08	30.82	30.74
				FAM (AE)	28.63	29.26	29.03
1	8	1000	24	HEX (STH)	32.6	31.42	31.09
				FAM (AE)	34.52	39.49	37.17
1	16	1000	24	HEX (STH)	35.81	32.88	33.4
				FAM (AE)	27.84	28.55	28.09
1	32	1000	24	HEX (STH)	27.76	28.76	27.14
				FAM (AE)	28.15	28.42	27.29
2	0	1000	24	HEX (STH)	No Ct	No Ct	No Ct
				FAM (AE)	No Ct	No Ct	No Ct
2	2	1000	24	HEX (STH)	31.74	30.33	29.96
				FAM (AE)	31.89	31.54	32.72
2	4	1000	24	HEX (STH)	30.52	30.8	30.47
				FAM (AE)	28.49	29.68	29.11
2	8	1000	24	HEX (STH)	31.66	31.67	30.96
				FAM (AE)	34.34	37.85	37.63
2	16	1000	24	HEX (STH)	27.6	32.91	33.27
				FAM (AE)	27.64	28.88	28.03
2	32	1000	24	HEX (STH)	27.47	27.92	27.55
				FAM (AE)	27.91	28.49	27.38
3	0	1000	24	HEX (STH)	No Ct	No Ct	No Ct
				FAM (AE)	No Ct	No Ct	No Ct
3	2	1000	24	HEX (STH)	31.47	30.77	30.05
				FAM (AE)	32.68	31.67	32.82
3	4	1000	24	HEX (STH)	30.11	30.54	30.76
				FAM (AE)	28.58	29.28	29.02
3	8	1000	24	HEX (STH)	32.11	31.27	31.32
				FAM (AE)	34.1	36.46	38.13
3	16	1000	24	HEX (STH)	35	33.25	31.65
				FAM (AE)	27.79	29.06	27.75
3	32	1000	24	HEX (STH)	27.44	27.92	27.43
				FAM (AE)	27.77	28.28	27.25
Mixed Anopheles stephensi and Aedes aegypti
Test Replicate #	# Larvae	Volume of Water (ml)	Hours in Water	Fluor	qPCR Replicate 1	qPCR Replicate 2	qPCR Replicate 3
1	0	1000	24	HEX (STH)	No Ct	No Ct	No Ct
				FAM (AE)	No Ct	No Ct	No Ct
1	04:40:00	1000	24	HEX (STH)	38.23	38.15	37.9
				FAM (AE)	30.93	30.56	30.68
2	0	1000	24	HEX (STH)	No Ct	No Ct	No Ct
				FAM (AE)	No Ct	No Ct	No Ct
2	04:40:00	1000	24	HEX (STH)	36.7	35.11	37.99
				FAM (AE)	29.6	28.71	28.66
3	0	1000	24	HEX (STH)	No Ct	No Ct	No Ct
				FAM (AE)	No Ct	No Ct	No Ct
3	04:40:00	1000	24	HEX (STH)	37	36.66	37.1
				FAM (AE)	29.22	29.5	29.6

## Sheet: Experiment 3 eDNA Degradation
Anopheles stephensi
Test Replicate #	# Larvae	Volume of Water (ml)	Hours in Water	qPCR Replicate 1	qPCR Replicate 2	qPCR Replicate 3
1	32	1000	24	26.69	26.43	26.22
1	32	1000	48	28.79	28.68	28.37
1	32	1000	72	29.61	29.28	29.55
1	32	1000	96	30.04	29.35	29.98
1	32	1000	120	30.27	30.02	30.1
1	32	1000	144	32.03	31.78	31.65
1	32	1000	168	31.93	31.92	31.91
1	32	1000	192	31.5	31.84	32.26
1	32	1000	216	32.39	32.67	32.48
1	32	1000	240	32.42	31.12	33.11
1	32	1000	264	34.63	33.08	33.89
1	32	1000	288	37.9	36.89	37.52
1	32	1000	312	No Ct	No Ct	No Ct
1	32	1000	336	No Ct	No Ct	No Ct
2	32	1000	24	29.82	29.83	29.96
2	32	1000	48	28.69	28.51	28.37
2	32	1000	72	29.23	29.13	29.2
2	32	1000	96	29.99	30.14	29.84
2	32	1000	120	29.98	29.98	29.23
2	32	1000	144	32.26	30.67	31.74
2	32	1000	168	31.22	30.97	31.33
2	32	1000	192	31.08	31.09	31.07
2	32	1000	216	33.31	33.69	33.43
2	32	1000	240	33.11	32.73	31.28
2	32	1000	264	33.89	33.15	32.95
2	32	1000	288	37.52	37.04	36.93
2	32	1000	312	No Ct	No Ct	No Ct
2	32	1000	336	No Ct	No Ct	No Ct
3	32	1000	24	30.18	30.52	30.41
3	32	1000	48	27.9	27.67	27.83
3	32	1000	72	28.32	28.37	28.05
3	32	1000	96	29.14	29.54	29.47
3	32	1000	120	28.56	28.54	28.64
3	32	1000	144	30.35	29.66	30.53
3	32	1000	168	31.06	31.21	30.87
3	32	1000	192	31.51	31.29	32.37
3	32	1000	216	32.91	31.45	33.07
3	32	1000	240	32.86	33.06	33.43
3	32	1000	264	34.4	33.26	34.72
3	32	1000	288	36.49	35.5	36.88
3	32	1000	312	No Ct	No Ct	No Ct
3	32	1000	336	No Ct	No Ct	No Ct
1	0	1000	24		No Ct	No Ct	No Ct
1	0	1000	48		No Ct	No Ct	No Ct
1	0	1000	72		No Ct	No Ct	No Ct
1	0	1000	96		No Ct	No Ct	No Ct
1	0	1000	120		No Ct	No Ct	No Ct
1	0	1000	144		No Ct	No Ct	No Ct
1	0	1000	168		No Ct	No Ct	No Ct
1	0	1000	192		No Ct	No Ct	No Ct
1	0	1000	216		No Ct	No Ct	No Ct
1	0	1000	240		No Ct	No Ct	No Ct
1	0	1000	264		No Ct	No Ct	No Ct
1	0	1000	288		No Ct	No Ct	No Ct
1	0	1000	312		No Ct	No Ct	No Ct
1	0	1000	336		No Ct	No Ct	No Ct
2	0	1000	24		No Ct	No Ct	No Ct
2	0	1000	48		No Ct	No Ct	No Ct
2	0	1000	72		No Ct	No Ct	No Ct
2	0	1000	96		No Ct	No Ct	No Ct
2	0	1000	120		No Ct	No Ct	No Ct
2	0	1000	144		No Ct	No Ct	No Ct
2	0	1000	168		No Ct	No Ct	No Ct
2	0	1000	192		No Ct	No Ct	No Ct
2	0	1000	216		No Ct	No Ct	No Ct
2	0	1000	240		No Ct	No Ct	No Ct
2	0	1000	264		No Ct	No Ct	No Ct
2	0	1000	288		No Ct	No Ct	No Ct
2	0	1000	312		No Ct	No Ct	No Ct
2	0	1000	336		No Ct	No Ct	No Ct
3	0	1000	24		No Ct	No Ct	No Ct
3	0	1000	48		No Ct	No Ct	No Ct
3	0	1000	72		No Ct	No Ct	No Ct
3	0	1000	96		No Ct	No Ct	No Ct
3	0	1000	120		No Ct	No Ct	No Ct
3	0	1000	144		No Ct	No Ct	No Ct
3	0	1000	168		No Ct	No Ct	No Ct
3	0	1000	192		No Ct	No Ct	No Ct
3	0	1000	216		No Ct	No Ct	No Ct
3	0	1000	240		No Ct	No Ct	No Ct
3	0	1000	264		No Ct	No Ct	No Ct
3	0	1000	288		No Ct	No Ct	No Ct
3	0	1000	312		No Ct	No Ct	No Ct
3	0	1000	336		No Ct	No Ct	No Ct
